# Supplementary material for: Aromatic Perspectives: An In-Depth review on Extracting, influencing Factors, and the origins of raisin aromas
Source: Food Chem X. 2024 Mar 15;22:101285. doi: 10.1016/j.fochx.2024.101285 (PMC10973804; doi:10.1016/j.fochx.2024.101285)
Supplement: Supplementary data 1 [file mmc1.zip]

Archive with 2 entries (2 files):
- Supplementary Fig. 1.png
- Supplementary Table 1.xlsx
