# Supplementary material for: Aromatic Perspectives: An In-Depth review on Extracting, influencing Factors, and the origins of raisin aromas
Source: Food Chem X. 2024 Mar 15;22:101285. doi: 10.1016/j.fochx.2024.101285 (PMC10973804; doi:10.1016/j.fochx.2024.101285)
Supplement: Supplementary data 1 [file mmc1.zip › Supplementary Table 1.xlsx]

## Sheet: Sheet1
			Sun-dried raisin				Air-dried raisin				CSRs variety									TSAD-WB (OAVs)							TSAD-PB (OAVs)							TSSD-WB (OAVs)							TSSD-PB (OAVs)
			TSRs	CSRs	ZSRs		TSRs	FSRs	CSRs		Fresh	Air-dried	Pre-AD	Sun-dried	Pre-SD		Wood Ash	Potassium Carbonate		0	2	4	6	8	10	12	0	2	4	6	8	10	12	0	2	4	6	8	10	12	0	2	4	6	8	10	12
Pentanoic acid	Sweat	Chemical	1.89	2.44	0.96		NF	NF	NF		NF	NF	NF	NF	NF		NF	NF		1.23538	1.2579	1.26043	1.2669	1.34467	1.39457	1.56076	1.23538	1.26114	1.27205	1.31333	1.42995	1.49295	1.59057	1.58195	1.47033	1.4851	1.46071	1.61338	1.60024	1.82786	1.58195	1.48062	1.439	1.57505	1.67062	1.55	1.79786
Pentanal	Strong acrid, pungent	Chemical	8.54	8.19	tr		0.84	0.55	1.2		3.99	5.78	5.35	nd	6.75		7.52	3.22		12.2558	12.2081	12.0356	12.3206	14.5667	13.6272	12.1442	12.2558	12.4089	12.0556	12.4839	13.4589	14.0236	12.1656	13.0289	12.3994	12.2144	12.1667	13.9617	13.5303	12.4328	13.0289	12.5381	12.0725	12.7589	13.4819	12.5469	12.3728
Heptanal	Dry fish, solvent, smoky	Chemical	28.2	29	tr		2.45	1.99	4.15		28.37	11.41	8.25	16.06	12.22		NF	NF		41.3411	41.8311	41.8567	42.21	41.8978	41.6422	0	41.3411	42.5478	42.07	42.4544	43.1733	42.0889	42.7633	46.2856	45.1689	45.1778	44.8189	46.1522	45.38	45.98	46.2856	45.6289	45.4033	46.2767	46.5833	44.2022	45.9344
(E)-2-Octen-1-ol	Soap, plastic	Chemical	0.06	0.11	1.46		NF	NF	NF		NF	NF	NF	NF	NF		NF	NF		NF	NF	NF	NF	NF	NF	NF	NF	NF	NF	NF	NF	NF	NF	NF	NF	NF	NF	NF	NF	NF	NF	NF	NF	NF	NF	NF	NF
Decanal	Sweet, citrusy, green	Fruity, green	0.05	0.05	43.2		NF	NF	NF		0	0	18.76	18.4	20.78		NF	NF		0.471667	0.513333	0.805	0.728333	0.36	0.503333	0.91	0.471667	0.418333	0.481667	0.526667	0.541667	0.47	0.993333	1.07167	0.893333	0.895	0.696667	0.665	0.568333	1.03333	1.07167	0.801667	0.831667	0.838333	0.728333	0.541667	1.355
(E)-2-Heptenal	Fatty, soapy, tallow	Fatty	3.1	3.68	6.62		1.68	tr	4.43		2.11	8.56	1.42	4.45	1.91		NF	NF		7.18949	7.29872	7.22564	7.05282	6.39949	6.40026	6.2841	7.18949	7.46487	7.29256	7.53205	6.76795	6.42436	6.5041	0	0	0	0	0	0	0	0	0	0	0	0	0	0
Benzeneacetaldehyde	Sweet, floral, rose, cherry	Floral	59.3	99.4	19.6		8.32	2.73	5.71		NF	NF	NF	NF	NF		NF	NF		NF	NF	NF	NF	NF	NF	NF	NF	NF	NF	NF	NF	NF	NF	NF	NF	NF	NF	NF	NF	NF	NF	NF	NF	NF	NF	NF	NF
Rose oxide	Floral	Floral	nd	1.5	271		NF	NF	NF		53.79	18.8	9.76	8.02	10.62		186.86	126.64		NF	NF	NF	NF	NF	NF	NF	NF	NF	NF	NF	NF	NF	NF	NF	NF	NF	NF	NF	NF	NF	NF	NF	NF	NF	NF	NF	NF
Nerol oxide	Oil, floral	Floral	nd	0.25	1.56		NF	NF	NF		NF	NF	NF	NF	NF		NF	NF		NF	NF	NF	NF	NF	NF	NF	NF	NF	NF	NF	NF	NF	NF	NF	NF	NF	NF	NF	NF	NF	NF	NF	NF	NF	NF	NF	NF
Geraniol	Floral, green, citrus, lemon	Floral	NF	0.13	14		4.16	5.94	4.51		5.88	1.79	0.54	0.04	0.64		1.82	1.13		NF	NF	NF	NF	NF	NF	NF	NF	NF	NF	NF	NF	NF	NF	NF	NF	NF	NF	NF	NF	NF	NF	NF	NF	NF	NF	NF	NF
Linalool	Floral, aniseed, citrus	Floral, fruity	0.14	1.13	30.7		4.7	4.91	4.86		41.2	2.57	2.27	0.8	0.82		1.67	1.12		NF	NF	NF	NF	NF	NF	NF	NF	NF	NF	NF	NF	NF	NF	NF	NF	NF	NF	NF	NF	NF	NF	NF	NF	NF	NF	NF	NF
b-Damascenone	Rose, green, apple sweet	Floral, fruity	25.3	13	133		136	142	149		699.21	36.17	35.64	24.54	25.25		49885.6	28938.7		49.7667	78.1333	97.1	97.1333	135.133	152.6	240.3	49.7667	88.6	75.6	103.167	169.8	162.367	285.067	31.2667	35.7	35.7333	37.6667	68.9667	89.5333	161.7	31.2667	40.4667	45.5	49.2333	62.3	78.0333	158.133
Nonanal	Aldehyde, citrus	Fruity	27.2	29.5	10.7		tr	7.06	5.35		6.38	1.18	1.38	1.74	1.49		267.34	124.85		NF	NF	NF	NF	NF	NF	NF	NF	NF	NF	NF	NF	NF	NF	NF	NF	NF	NF	NF	NF	NF	NF	NF	NF	NF	NF	NF	NF
Ethyl hexanoate	Apple, sweet, unripe, green	Fruity	26.3	28.5	3.94		6.05	6.43	5.86		10.63	14.38	11.67	0	3.16		26.81	22.91		5.06667	4.19333	5.23667	6.81667	5.19667	5.85333	14.51	5.06667	6.24333	5.97	6.19667	7.25	5.73	18.2967	2.42667	2.57	2.52	2.34667	4.40333	3.89667	8.21333	2.42667	2.60667	2.25667	2.46333	3.81333	4.16333	8.19
2-Pentylfuran	Fruity, green, pungent, sweet	Fruity	16.8	42.7	8.91		1.67	2.68	3.1		0	0	1.15	12.94	3.45		NF	NF		0.856667	0.988889	1.12944	1.00611	0.537778	0.532222	1.14444	0.856667	1.13333	1.12611	1.06278	1.01167	0.617778	1.02278	5.86333	4.59833	5.11333	4.33722	5.27611	3.54722	8.21278	5.86333	5.22	4.70778	5.41889	5.00278	3.52333	8.53778
Limonene	Citrus-like	Fruity	0.63	0.94	1.97		NF	NF	NF		35.34	2.85	2.01	1	1.68		4.58	2.47		NF	NF	NF	NF	NF	NF	NF	NF	NF	NF	NF	NF	NF	NF	NF	NF	NF	NF	NF	NF	NF	NF	NF	NF	NF	NF	NF	NF
p-Cymene	Citrus, citric, carrot solvent	Fruity, chemical	tr	0.09	2.38		1.37	1.41	1.37		NF	NF	NF	NF	NF		NF	NF		NF	NF	NF	NF	NF	NF	NF	NF	NF	NF	NF	NF	NF	NF	NF	NF	NF	NF	NF	NF	NF	NF	NF	NF	NF	NF	NF	NF
Hexanal	Aldehyde, grass, green, leaves	Green	68.8	52.4	39.5		11.1	6.25	1.95		1549.49	81.21	63.54	121.69	122.46		76.79	56.57		50.802	50.3227	47.2633	51.7667	53.9233	45.204	37.8047	50.802	53.2313	47.3353	50.658	53.5913	52.9933	44.47	60.7993	58.6693	55.216	50.634	69.4747	67.0767	63.4947	60.7993	56.2113	49.7493	61.94	66.728	56.448	61.1653
(E)-2-Octenal	Green, nut	Green	5.58	7.69	tr		NF	NF	NF		7.57	8.9	1.56	3.8	2.79		22.33	13.1		25.3422	25.6533	25.6744	25.5289	24.9489	25.0833	24.7122	25.3422	25.7144	25.6578	25.7744	25.7244	25.1878	24.9844	26.5844	25.9278	25.8011	25.6611	25.6078	25.4211	25.5389	26.5844	25.8356	25.7767	25.8867	25.8589	25.2833	25.3667
(E)-2-Nonenal	Cucumber, green	Green	116	159	nd		NF	NF	NF		0	0	31.29	92.99	0		NF	NF		NF	NF	NF	NF	NF	NF	NF	NF	NF	NF	NF	NF	NF	NF	NF	NF	NF	NF	NF	NF	NF	NF	NF	NF	NF	NF	NF	NF
Methyl salicylate	Wintergreen, antiseptic	Green, chemical	0.02	nd	13.1		0.84	19.9	1.21		NF	NF	NF	NF	NF		NF	NF		NF	NF	NF	NF	NF	NF	NF	NF	NF	NF	NF	NF	NF	NF	NF	NF	NF	NF	NF	NF	NF	NF	NF	NF	NF	NF	NF	NF
1-Octen-3-ol	Mushroom, grass, rubbery	Green, chemical	8.7	10.8	28.2		21	8.45	26.8		NF	NF	NF	NF	NF		279.2	149.8		25.8933	23.1633	27.7733	28.51	22.22	23.0767	30.71	25.8933	30.0233	31.2367	31.69	24.8233	28.12	25.4867	23.3033	25.84	23.6267	22.4667	25.65	26.74	41.5933	23.3033	25.16	23.9533	26.1633	30.1533	22.1467	37.2567
4-Ethenyl-2-methoxyphenol	Spice, bacon, clove	Roasted	nd	tr	2.86		0.43	1.47	1.38		NF	NF	NF	NF	NF		NF	NF		NF	NF	NF	NF	NF	NF	NF	NF	NF	NF	NF	NF	NF	NF	NF	NF	NF	NF	NF	NF	NF	NF	NF	NF	NF	NF	NF	NF
2,6-Diethylpyrazine	Burnt, caramel, roasted hazelnuts	Roasted	7.57	26.1	3.88		4.11	6.83	3.2		0	0.59	0.22	1.63	0.43		NF	NF		0.272222	0.696111	0.805556	1.30667	1.73889	2.00444	4.05056	0.272222	0.411111	0.453889	0.901111	1.58222	1.78056	3.44389	1.15167	2.63	2.28056	2.605	3.16111	2.87833	6.06278	1.15167	2.95389	2.37944	2.54	2.40278	3.1	5.78833
3-Ethyl-2,5-dimethyl pyrazine	Nutty roasted, potato, woody	Roasted	17.4	46.9	16.1		10	48.5	3.1		0	0	0.52	2.39	0.85		NF	NF		0.531818	1.48182	1.72727	2.85303	2.87727	4.42121	7.7803	0.531818	0.840909	1.55606	1.94242	3.47121	3.91818	7.65152	2.50455	5.82273	5.03788	5.76515	7.01212	6.38182	13.5273	2.50455	6.55	5.25758	5.6197	5.31364	6.87727	12.9076
c-Nonalactone	Coconut, almond, plum	Fruity, roasted	NF	NF	NF		0.57	0.89	1.17		NF	NF	NF	NF	NF		NF	NF		NF	NF	NF	NF	NF	NF	NF	NF	NF	NF	NF	NF	NF	NF	NF	NF	NF	NF	NF	NF	NF	NF	NF	NF	NF	NF	NF	NF
(E)-2-Hexenal	Green, bitter, almond	Green	NF	NF	NF		1.76	0.98	1.79		194.37	3.75	7.92	1.05	2.65		4.36	4.36		1.99118	2.25922	2.15882	2.03353	1.64255	1.1102	1.37745	1.99118	2.1949	2.28961	2.16176	1.50216	1.3149	1.34843	0.50098	0.366667	0.339804	0.311961	0.348627	0.289412	0.383725	0.50098	0.346863	0.318627	0.401961	0.374706	0.230196	0.383137
(E,E)-2,4-Nonadienal	Green	Green	NF	NF	NF		NF	NF	NF		1996	2681	1060	1186	1048		NF	NF		NF	NF	NF	NF	NF	NF	NF	NF	NF	NF	NF	NF	NF	NF	NF	NF	NF	NF	NF	NF	NF	NF	NF	NF	NF	NF	NF	NF
Geranic acid	Green	Green	NF	NF	NF		NF	NF	NF		12.23	3.73	2.15	0.17	0.64		1.42	1.27		4.43667	4.43742	4.43875	4.43833	0	0	0	4.43667	4.43792	4.43783	4.43733	4.437	4.43592	4.44017	0	0	0	0	0	0	0	0	0	0	0	0	0	0
Octanal	Honey, Green	Green	NF	NF	NF		NF	NF	NF		552.64	0	0	0	0		252.2	133.42		NF	NF	NF	NF	NF	NF	NF	NF	NF	NF	NF	NF	NF	NF	NF	NF	NF	NF	NF	NF	NF	NF	NF	NF	NF	NF	NF	NF
(Z)-3-Hexen-1-ol	Fruity, green	Fruity, Green	NF	NF	NF		NF	NF	NF		3.87	0.52	0.39	0	0.32		NF	NF		NF	NF	NF	NF	NF	NF	NF	NF	NF	NF	NF	NF	NF	NF	NF	NF	NF	NF	NF	NF	NF	NF	NF	NF	NF	NF	NF	NF
(E,E)-2,4-Heptadienal	Fatty, hay	Fatty	NF	NF	NF		NF	NF	NF		0	0	9.48	1.77	2.27		NF	NF		NF	NF	NF	NF	NF	NF	NF	NF	NF	NF	NF	NF	NF	NF	NF	NF	NF	NF	NF	NF	NF	NF	NF	NF	NF	NF	NF	NF
Ethyl hexadecanoate	Fruity, apple-like	Fruity	NF	NF	NF		NF	NF	NF		47.55	11.39	7.71	8.13	8.29		NF	NF		NF	NF	NF	NF	NF	NF	NF	NF	NF	NF	NF	NF	NF	NF	NF	NF	NF	NF	NF	NF	NF	NF	NF	NF	NF	NF	NF	NF
Geranial/ α-Citral	lemon, mint flvt	Fruity	NF	NF	NF		NF	NF	NF		2.59	0.52	0.33	0	0.26		NF	NF		NF	NF	NF	NF	NF	NF	NF	NF	NF	NF	NF	NF	NF	NF	NF	NF	NF	NF	NF	NF	NF	NF	NF	NF	NF	NF	NF	NF
Phenylacetaldehyde	Flowery, Rose	Floral	NF	NF	NF		NF	NF	NF		96.74	81.67	40.85	25.47	0		28.92	20.57		6.9225	11.6583	12.8092	10.8317	4.58	5.44083	17.5467	6.9225	11.3533	13.4458	13.7775	8.4325	6.41167	17.2	22.6658	23.3392	21.2442	20.9392	21.9225	24.3658	50.5308	22.6658	23.5883	23.07	24.2008	24.9808	21.8625	33.6858
α-Terpineol	Floral, sweet	Floral	NF	NF	NF		NF	NF	NF		1.08	0.1	0.05	0	0.06		NF	NF		NF	NF	NF	NF	NF	NF	NF	NF	NF	NF	NF	NF	NF	NF	NF	NF	NF	NF	NF	NF	NF	NF	NF	NF	NF	NF	NF	NF
β-Ionone	Balsamic, rose	Floral	NF	NF	NF		NF	NF	NF		772.31	152.95	107.55	0	0		17781.6	12078.4		652.857	652.857	653.333	652.857	652.857	652.857	656.19	652.857	653.81	654.286	653.333	653.81	652.857	657.143	650	650	650	650	650	650	651.429	650	650.476	650	650	650.476	650	651.429
3-Methyl-1-butanol	Malt, whiskey	Chemical	NF	NF	NF		NF	NF	NF		0	9.38	4.85	3.77	4.96		NF	NF		2.39704	3.0038	3.14754	3.34262	2.54457	2.46407	3.6528	2.39704	3.54221	3.4317	3.63663	3.25522	1.73421	1.77672	1.79729	2.95389	3.33726	3.53074	3.91834	4.24893	3.22414	1.79729	3.43419	4.06432	3.62962	3.88478	3.02284	2.75059
Acetic acid	Vinegar	Chemical	NF	NF	NF		NF	NF	NF		2.25	4.43	3.01	3.48	1.9		NF	NF		NF	NF	NF	NF	NF	NF	NF	NF	NF	NF	NF	NF	NF	NF	NF	NF	NF	NF	NF	NF	NF	NF	NF	NF	NF	NF	NF	NF
(Z)-3-Hexenal	Grass	Green	NF	NF	NF		NF	NF	NF		NF	NF	NF	NF	NF		1390.29	1005.49		NF	NF	NF	NF	NF	NF	NF	NF	NF	NF	NF	NF	NF	NF	NF	NF	NF	NF	NF	NF	NF	NF	NF	NF	NF	NF	NF	NF
(Z)-3-Hexenol	Grass, herbaceous, green, fatty, bitter	Green, Fatty	NF	NF	NF		NF	NF	NF		NF	NF	NF	NF	NF		2.26	1.39		NF	NF	NF	NF	NF	NF	NF	NF	NF	NF	NF	NF	NF	NF	NF	NF	NF	NF	NF	NF	NF	NF	NF	NF	NF	NF	NF	NF
2-Heptanol	Fruity, Green	Fruity, green	NF	NF	NF		NF	NF	NF		NF	NF	NF	NF	NF		1.55	1		NF	NF	NF	NF	NF	NF	NF	NF	NF	NF	NF	NF	NF	NF	NF	NF	NF	NF	NF	NF	NF	NF	NF	NF	NF	NF	NF	NF
Ethyl propionate	Banana, apple	Fruit	NF	NF	NF		NF	NF	NF		NF	NF	NF	NF	NF		9.53	20.78		NF	NF	NF	NF	NF	NF	NF	NF	NF	NF	NF	NF	NF	NF	NF	NF	NF	NF	NF	NF	NF	NF	NF	NF	NF	NF	NF	NF
Ethyl isobutyrate	Fruit	Fruit	NF	NF	NF		NF	NF	NF		NF	NF	NF	NF	NF		937.78	778.91		NF	NF	NF	NF	NF	NF	NF	NF	NF	NF	NF	NF	NF	NF	NF	NF	NF	NF	NF	NF	NF	NF	NF	NF	NF	NF	NF	NF
Ethyl butyrate	Fruit	Fruit	NF	NF	NF		NF	NF	NF		NF	NF	NF	NF	NF		179.66	117.25		NF	NF	NF	NF	NF	NF	NF	NF	NF	NF	NF	NF	NF	NF	NF	NF	NF	NF	NF	NF	NF	NF	NF	NF	NF	NF	NF	NF
Ethyl 3-methylbutanoate	Fruit	Fruit	NF	NF	NF		NF	NF	NF		NF	NF	NF	NF	NF		697.91	315.41		NF	NF	NF	NF	NF	NF	NF	NF	NF	NF	NF	NF	NF	NF	NF	NF	NF	NF	NF	NF	NF	NF	NF	NF	NF	NF	NF	NF
Ethyl pentanoate	Grass	Green	NF	NF	NF		NF	NF	NF		NF	NF	NF	NF	NF		85.92	56.8		NF	NF	NF	NF	NF	NF	NF	NF	NF	NF	NF	NF	NF	NF	NF	NF	NF	NF	NF	NF	NF	NF	NF	NF	NF	NF	NF	NF
Ethyl heptanoate	Wine-like, brandy, fruity	Fruity	NF	NF	NF		NF	NF	NF		NF	NF	NF	NF	NF		206	98.22		NF	NF	NF	NF	NF	NF	NF	NF	NF	NF	NF	NF	NF	NF	NF	NF	NF	NF	NF	NF	NF	NF	NF	NF	NF	NF	NF	NF
Ethyl octanoate	Sweet, foral, fruity, banana, pear, brandy	Floral, Fruity	NF	NF	NF		NF	NF	NF		NF	NF	NF	NF	NF		5.17	3.28		NF	NF	NF	NF	NF	NF	NF	NF	NF	NF	NF	NF	NF	NF	NF	NF	NF	NF	NF	NF	NF	NF	NF	NF	NF	NF	NF	NF
Hexanoic acid	Rancid, cheese, fatty, sweat	Fatty	NF	NF	NF		NF	NF	NF		NF	NF	NF	NF	NF		1.39	1.54		NF	NF	NF	NF	NF	NF	NF	NF	NF	NF	NF	NF	NF	NF	NF	NF	NF	NF	NF	NF	NF	NF	NF	NF	NF	NF	NF	NF
2-Methylbutanal	Green, malty	Green	NF	NF	NF		NF	NF	NF		NF	NF	NF	NF	NF		77.27	42.71		NF	NF	NF	NF	NF	NF	NF	NF	NF	NF	NF	NF	NF	NF	NF	NF	NF	NF	NF	NF	NF	NF	NF	NF	NF	NF	NF	NF
3-Methylbutanal	Fresh grass, cocoa	Green	NF	NF	NF		NF	NF	NF		NF	NF	NF	NF	NF		687.52	354.5		NF	NF	NF	NF	NF	NF	NF	NF	NF	NF	NF	NF	NF	NF	NF	NF	NF	NF	NF	NF	NF	NF	NF	NF	NF	NF	NF	NF
α-Pinene	Pine, resinous	Chemical	NF	NF	NF		NF	NF	NF		NF	NF	NF	NF	NF		6.99	3.08		NF	NF	NF	NF	NF	NF	NF	NF	NF	NF	NF	NF	NF	NF	NF	NF	NF	NF	NF	NF	NF	NF	NF	NF	NF	NF	NF	NF
Phellandrene	Terpene, fruity, minty, herbal	Fruity, green	NF	NF	NF		NF	NF	NF		NF	NF	NF	NF	NF		3.57	2.19		NF	NF	NF	NF	NF	NF	NF	NF	NF	NF	NF	NF	NF	NF	NF	NF	NF	NF	NF	NF	NF	NF	NF	NF	NF	NF	NF	NF
β-Myrcene	Green burning, green	Green	NF	NF	NF		NF	NF	NF		NF	NF	NF	NF	NF		1.08	0.84		NF	NF	NF	NF	NF	NF	NF	NF	NF	NF	NF	NF	NF	NF	NF	NF	NF	NF	NF	NF	NF	NF	NF	NF	NF	NF	NF	NF
o-Cymene	Citrus, green	Fruity	NF	NF	NF		NF	NF	NF		NF	NF	NF	NF	NF		2.49	2.1		NF	NF	NF	NF	NF	NF	NF	NF	NF	NF	NF	NF	NF	NF	NF	NF	NF	NF	NF	NF	NF	NF	NF	NF	NF	NF	NF	NF
(E)-Rose oxide	Rose	Floral	NF	NF	NF		NF	NF	NF		NF	NF	NF	NF	NF		72.52	59.22		NF	NF	NF	NF	NF	NF	NF	NF	NF	NF	NF	NF	NF	NF	NF	NF	NF	NF	NF	NF	NF	NF	NF	NF	NF	NF	NF	NF
Citronellol	Rose	Floral	NF	NF	NF		NF	NF	NF		NF	NF	NF	NF	NF		2.05	1.29		NF	NF	NF	NF	NF	NF	NF	NF	NF	NF	NF	NF	NF	NF	NF	NF	NF	NF	NF	NF	NF	NF	NF	NF	NF	NF	NF	NF
Myrtenol	Flowery, mint	Floral	NF	NF	NF		NF	NF	NF		NF	NF	NF	NF	NF		35.63	28		NF	NF	NF	NF	NF	NF	NF	NF	NF	NF	NF	NF	NF	NF	NF	NF	NF	NF	NF	NF	NF	NF	NF	NF	NF	NF	NF	NF
E-Nerolidol	Rose, apple, green, citrus	Fruity	NF	NF	NF		NF	NF	NF		NF	NF	NF	NF	NF		1.53	0.98		NF	NF	NF	NF	NF	NF	NF	NF	NF	NF	NF	NF	NF	NF	NF	NF	NF	NF	NF	NF	NF	NF	NF	NF	NF	NF	NF	NF
Cedrol	Cool, camphor	Chemical	NF	NF	NF		NF	NF	NF		NF	NF	NF	NF	NF		194.5	104.99		NF	NF	NF	NF	NF	NF	NF	NF	NF	NF	NF	NF	NF	NF	NF	NF	NF	NF	NF	NF	NF	NF	NF	NF	NF	NF	NF	NF
Geranyl acetone	Fresh, foral	Floral	NF	NF	NF		NF	NF	NF		NF	NF	NF	NF	NF		6.15	4.76		NF	NF	NF	NF	NF	NF	NF	NF	NF	NF	NF	NF	NF	NF	NF	NF	NF	NF	NF	NF	NF	NF	NF	NF	NF	NF	NF	NF
Sulcatol	Fruity, Sweet	Fruity	NF	NF	NF		NF	NF	NF		NF	NF	NF	NF	NF		NF	NF		2.62833	2.72167	2.97	3.54833	3.445	3.67167	7.03667	2.62833	3.425	3.80333	3.97833	4.75	2.69833	4.635	1.68333	1.78	1.66333	1.53333	0.54	0.52	3.31167	1.68333	1.86667	1.65333	1.65	0.52	1.70833	3.35167
